# Supplementary material for: Subcutaneous Tocilizumab May Be Effective in Refractory Fibromyalgia Patients
Source: Biomedicines. 2023 Jun 21;11(7):1774. doi: 10.3390/biomedicines11071774 (PMC10376766; doi:10.3390/biomedicines11071774)
Supplement: Supplementary file 1 [file biomedicines-11-01774-s001.zip]

Archive with 1 entries (1 files):
- biomedicines-2458049-supplementary.pdf
